# Supplementary material for: Polystyrene Microplastics Exacerbate Candida albicans Infection Ability In Vitro and In Vivo
Source: Int J Mol Sci. 2023 Dec 19;25(1):12. doi: 10.3390/ijms25010012 (PMC10778850; doi:10.3390/ijms25010012)
Supplement: Supplementary file 1 [file ijms-25-00012-s001.zip]

Archive with 1 entries (1 files):
- ijms-2731314-supplementary.pdf
